# Supplementary material for: Effects of Different Processing Methods Based on Different Drying Conditions on the Active Ingredients of Salvia miltiorrhiza Bunge
Source: Molecules. 2022 Jul 29;27(15):4860. doi: 10.3390/molecules27154860 (PMC9369592; doi:10.3390/molecules27154860)
Supplement: Supplementary file 1 [file molecules-27-04860-s001.zip]

Archive with 1 entries (1 files):
- molecules-1822341-supplementary.pdf
